# Supplementary material for: Ethylene Response Factor LlERF110 Mediates Heat Stress Response via Regulation of LlHsfA3A Expression and Interaction with LlHsfA2 in Lilies (Lilium longiflorum)
Source: Int J Mol Sci. 2022 Dec 17;23(24):16135. doi: 10.3390/ijms232416135 (PMC9781036; doi:10.3390/ijms232416135)
Supplement: Supplementary file 1 [file ijms-23-16135-s001.zip]

Archive with 1 entries (1 files):
- ijms-2042776-supplementary.pdf
